# Supplementary material for: Vitreomacular Interface Disorders in Proliferative Diabetic Retinopathy: An Optical Coherence Tomography Study
Source: J Clin Med. 2022 Jun 7;11(12):3266. doi: 10.3390/jcm11123266 (PMC9224563; doi:10.3390/jcm11123266)
Supplement: Supplementary file 1 [file jcm-11-03266-s001.zip]

Archive with 1 entries (1 files):
- jcm-1660495-supplementary.pdf
